# Supplementary material for: ADC Conjugation Strategies: From Technological Evolution to a Practical Selection Framework
Source: Pharmaceutics. 2026 Jul 13;18(7):852. doi: 10.3390/pharmaceutics18070852 (PMC13414643; doi:10.3390/pharmaceutics18070852)
Supplement: Supplementary file 1 [file pharmaceutics-18-00852-s001.zip]

Archive with 1 entries (1 files):
- pharmaceutics-4380070-supplementary.pdf
